# Supplementary material for: Vacciniummotuoense (Ericaceae), a new species from Xizang, China
Source: PhytoKeys. 2021 Sep 10;181:105–11. doi: 10.3897/phytokeys.181.71522 (PMC8448724; doi:10.3897/phytokeys.181.71522)
Supplement: XML Treatment for Vaccinium motuoense [file phytokeys.181.71522-treatment1.xml]

<!DOCTYPE tp:taxon-treatment
  PUBLIC "-//TaxonX//DTD Taxonomic Treatment Publishing DTD v0 20100105//EN" "tax-treatment-NSO.dtd">
<tp:taxon-treatment xmlns:tp="http://www.plazi.org/taxpub"><tp:treatment-meta><kwd-group><label>Taxon classification</label><kwd><named-content xmlns:xlink="http://www.w3.org/1999/xlink" content-type="kingdom">Plantae</named-content></kwd><kwd><named-content xmlns:xlink="http://www.w3.org/1999/xlink" content-type="order">Ericales</named-content></kwd><kwd><named-content xmlns:xlink="http://www.w3.org/1999/xlink" content-type="family">Ericaceae</named-content></kwd></kwd-group><mixed-citation publication-type="journal"><person-group><name><surname>Tong</surname><given-names>Yi-Hua</given-names></name><name><surname>Zhao</surname><given-names>Wang-Lin</given-names></name><name><surname>Wang</surname><given-names>Bing-Mou</given-names></name><name><surname>Liu</surname><given-names>En-De</given-names></name><name><surname>Cai</surname><given-names>Jie</given-names></name><name><surname>Guo</surname><given-names>Yong-Jie</given-names></name></person-group><article-title><italic><tp:taxon-name><tp:taxon-name-part taxon-name-part-type="genus" reg="Vaccinium">Vaccinium</tp:taxon-name-part><tp:taxon-name-part taxon-name-part-type="species" reg="motuoense">motuoense</tp:taxon-name-part></tp:taxon-name></italic> (<tp:taxon-name><tp:taxon-name-part taxon-name-part-type="family">Ericaceae</tp:taxon-name-part></tp:taxon-name>), a new species from Xizang, China</article-title><source>PhytoKeys</source><day>10</day><month>9</month><year>2021</year><volume>181</volume><fpage>105</fpage><lpage>111</lpage><pub-id pub-id-type="doi">10.3897/phytokeys.181.71522</pub-id></mixed-citation></tp:treatment-meta><tp:nomenclature><tp:taxon-name>
            <object-id xmlns:xlink="http://www.w3.org/1999/xlink" content-type="arpha" xlink:type="simple">ECE1BCA8-B9A7-54CC-8D8E-AA86FFB2C034</object-id>
            <tp:taxon-name-part taxon-name-part-type="genus" reg="Vaccinium">Vaccinium</tp:taxon-name-part>
            <tp:taxon-name-part taxon-name-part-type="species" reg="motuoense">motuoense</tp:taxon-name-part>
            <object-id xmlns:xlink="http://www.w3.org/1999/xlink" content-type="ipni" xlink:type="simple">urn:lsid:ipni.org:names:77219644-1</object-id>
          </tp:taxon-name><tp:taxon-authority>Y.H. Tong &amp; Y.J. Guo</tp:taxon-authority><tp:taxon-status xmlns:xlink="http://www.w3.org/1999/xlink" xlink:type="simple">sp. nov.</tp:taxon-status><xref ref-type="fig" rid="F1">Figures 1</xref><xref ref-type="fig" rid="F2">, 2</xref></tp:nomenclature><tp:treatment-sec sec-type="material" id="SECID0EQIAC"><title>Type.</title><p>China. Xizang Autonomous Region: Motuo County, Km 80 on Zhamo Road, epiphytic on trees in evergreen broad-leaved forest, <named-content xmlns:xlink="http://www.w3.org/1999/xlink" content-type="dwc:verbatimCoordinates" xlink:type="simple"><named-content content-type="geo-json" specific-use="{&#34;type&#34;:&#34;Point&#34;,&#34;coordinates&#34;:[95.501750,29.683306]}" id="NCID0EZIAC" xlink:type="simple">29°40'59.9"N, 95°30'6.3"E</named-content></named-content>, 2191 m a.s.l., 28 May 2021 (fl.), <italic>Z. Liu &amp; W. L. Zhao TYH-2523</italic> (holotype: <named-content xmlns:xlink="http://www.w3.org/1999/xlink" content-type="dwc:institutional_code" xlink:type="simple">IBSC</named-content>, isotypes: <named-content xmlns:xlink="http://www.w3.org/1999/xlink" content-type="dwc:institutional_code" xlink:type="simple">IBSC</named-content>, <named-content xmlns:xlink="http://www.w3.org/1999/xlink" content-type="dwc:institutional_code" xlink:type="simple">KUN</named-content>).</p><fig id="F1" position="float" orientation="portrait"><object-id xmlns:xlink="http://www.w3.org/1999/xlink" content-type="doi" xlink:type="simple">10.3897/phytokeys.181.71522.figure1</object-id><object-id xmlns:xlink="http://www.w3.org/1999/xlink" content-type="arpha" xlink:type="simple">D4FD324B-1B7D-52FA-A8CA-BCE9FAB87070</object-id><label>Figure 1.</label><caption><p><italic><tp:taxon-name><tp:taxon-name-part taxon-name-part-type="genus" reg="Vaccinium">Vaccinium</tp:taxon-name-part><tp:taxon-name-part taxon-name-part-type="species" reg="motuoense">motuoense</tp:taxon-name-part></tp:taxon-name></italic> sp. nov. <bold>A, B</bold> habit <bold>C</bold> sterile branch with leaves <bold>D</bold> inflorescence <bold>E</bold> fruiting branch <bold>F</bold> fruits, cross section <bold>A, C, E</bold> and <bold>F</bold> taken by Y. H. Tong <bold>B</bold> by W. L. Zhao and <bold>D</bold> by J. Cai.</p></caption><graphic xmlns:xlink="http://www.w3.org/1999/xlink" xlink:href="phytokeys-181-105-g001.jpg" position="float" orientation="portrait" xlink:type="simple" id="oo_586236.jpg"><uri content-type="original_file" xlink:type="simple">https://binary.pensoft.net/fig/586236</uri></graphic></fig><fig id="F2" position="float" orientation="portrait"><object-id xmlns:xlink="http://www.w3.org/1999/xlink" content-type="doi" xlink:type="simple">10.3897/phytokeys.181.71522.figure2</object-id><object-id xmlns:xlink="http://www.w3.org/1999/xlink" content-type="arpha" xlink:type="simple">AE93C5A1-1847-5C36-81AE-7E5EC7CEA8F6</object-id><label>Figure 2.</label><caption><p><italic><tp:taxon-name><tp:taxon-name-part taxon-name-part-type="genus" reg="Vaccinium">Vaccinium</tp:taxon-name-part><tp:taxon-name-part taxon-name-part-type="species" reg="motuoense">motuoense</tp:taxon-name-part></tp:taxon-name></italic> sp. nov. <bold>A</bold> sterile branches with leaves <bold>B</bold> inflorescence <bold>C</bold> calyx <bold>D</bold> corolla <bold>E</bold> opened corolla, showing pubescent internal surface <bold>F</bold> stamens, adaxial, abaxial and lateral view <bold>G</bold> transection of fruit <bold>H</bold> infructescence (Drawn by Ding-Han Cui). Scale bars: 2 cm (<bold>A, B, H</bold>); 5 mm (<bold>C, G</bold>); 2 mm (<bold>D, E</bold>); 1 mm (<bold>F</bold>).</p></caption><graphic xmlns:xlink="http://www.w3.org/1999/xlink" xlink:href="phytokeys-181-105-g002.jpg" position="float" orientation="portrait" xlink:type="simple" id="oo_586237.jpg"><uri content-type="original_file" xlink:type="simple">https://binary.pensoft.net/fig/586237</uri></graphic></fig></tp:treatment-sec><tp:treatment-sec sec-type="diagnosis" id="SECID0EJMAC"><title>Diagnosis.</title><p>Similar to <italic><tp:taxon-name><tp:taxon-name-part taxon-name-part-type="genus" reg="Vaccinium">V.</tp:taxon-name-part><tp:taxon-name-part taxon-name-part-type="species" reg="dunalianum">dunalianum</tp:taxon-name-part></tp:taxon-name></italic> Wight, especially <tp:taxon-name><tp:taxon-name-part taxon-name-part-type="genus" reg="Vaccinium">V.</tp:taxon-name-part><tp:taxon-name-part taxon-name-part-type="species" reg="dunalianum">dunalianum</tp:taxon-name-part><tp:taxon-name-part taxon-name-part-type="infraspecific-rank">var.</tp:taxon-name-part><tp:taxon-name-part taxon-name-part-type="variety" reg="urophyllum">urophyllum</tp:taxon-name-part></tp:taxon-name> Rehder &amp; E. H. Wilson, in the hairy young branches, the shape, size and indumentum of leaf blade and the axillary racemose inflorescence, but distinguished by the yellowish-brown tomentose (vs. glabrous or brownish-white pubescent) young branches, petioles and inflorescence rachis, leaf blades with 2–3(–4) pairs (vs. 4–5) of secondary veins, usually all basal (vs. only lowermost 2–3 pairs basal), with veins impressed adaxially (vs. plane or slightly raised) and flowers with urceolate to spherical corollas (vs. broadly campanulate) (Table <xref ref-type="table" rid="T1">1</xref>).</p><table-wrap id="T1" position="float" orientation="portrait"><label>Table 1.</label><caption><p>Morphological comparison of <italic><tp:taxon-name><tp:taxon-name-part taxon-name-part-type="genus" reg="Vaccinium">Vaccinium</tp:taxon-name-part><tp:taxon-name-part taxon-name-part-type="species" reg="motuoense">motuoense</tp:taxon-name-part></tp:taxon-name></italic> and <italic><tp:taxon-name><tp:taxon-name-part taxon-name-part-type="genus" reg="Vaccinium">V.</tp:taxon-name-part><tp:taxon-name-part taxon-name-part-type="species" reg="dunalianum">dunalianum</tp:taxon-name-part></tp:taxon-name></italic>.</p></caption><table id="TID0EWHAE" rules="all"><tbody><tr><th rowspan="1" colspan="1">Characters</th><th rowspan="1" colspan="1"><italic><tp:taxon-name><tp:taxon-name-part taxon-name-part-type="genus" reg="Vaccinium">V.</tp:taxon-name-part><tp:taxon-name-part taxon-name-part-type="species" reg="motuoense">motuoense</tp:taxon-name-part></tp:taxon-name></italic> sp. nov.</th><th rowspan="1" colspan="1">
                    <italic><tp:taxon-name>
                        <tp:taxon-name-part taxon-name-part-type="genus" reg="Vaccinium">V.</tp:taxon-name-part>
                        <tp:taxon-name-part taxon-name-part-type="species" reg="dunalianum">dunalianum</tp:taxon-name-part>
                      </tp:taxon-name></italic>
                  </th></tr><tr><td rowspan="1" colspan="1">Young branches</td><td rowspan="1" colspan="1">Yellowish-brown tomentose</td><td rowspan="1" colspan="1">Glabrous or brownish-white pubescent</td></tr><tr><td rowspan="1" colspan="1">Petiole</td><td rowspan="1" colspan="1">Yellowish-brown tomentose</td><td rowspan="1" colspan="1">Glabrous or brownish-white pubescent</td></tr><tr><td rowspan="1" colspan="1">Leaf blade shape</td><td rowspan="1" colspan="1">Ovate or ovate-elliptic</td><td rowspan="1" colspan="1">Elliptic, oblong, oblong-lanceolate or ovate</td></tr><tr><td rowspan="1" colspan="1">Secondary veins</td><td rowspan="1" colspan="1">2–3(–4) pairs, usually all basal, with fine veins impressed adaxially</td><td rowspan="1" colspan="1">4–5 pairs, only lowermost 2–3 pairs basal, with fine veins plane or slightly raised adaxially</td></tr><tr><td rowspan="1" colspan="1">Inflorescence rachis</td><td rowspan="1" colspan="1">Yellowish-brown tomentose</td><td rowspan="1" colspan="1">Glabrous</td></tr><tr><td rowspan="1" colspan="1">Corolla shape</td><td rowspan="1" colspan="1">Urceolate to spherical</td><td rowspan="1" colspan="1">Broadly companulate</td></tr><tr><td rowspan="1" colspan="1">Filament</td><td rowspan="1" colspan="1">Puberulous and pubescent adaxially, slightly puberulous abaxially</td><td rowspan="1" colspan="1">Glabrous or puberulous both sides</td></tr></tbody></table></table-wrap></tp:treatment-sec><tp:treatment-sec sec-type="description" id="SECID0E2BAE"><title>Description.</title><p>Evergreen shrubs, epiphytic on tree trunks, sprawling or hanging, stem 0.5–3 m long, without swollen basal tuber or root swellings. Young branches brownish, slightly angled, without lenticels, yellowish-brown tomentose, glabrescent and becoming greyish-white when older. Perennating buds dimorphic (floral perennating buds are at least twice the size of vegetative perennating buds). Leaves alternate; petiole flattened above, 0.8–1.2 cm long, 1.7–2.2 mm wide, yellowish-brown tomentose throughout, glabrescent; blade ovate or ovate-elliptic, 8.5–13.5 (including caudate apex) × 2.4–5.0 cm, leathery, abaxially with dense appressed black-glandular trichomes, brown-tomentose or -pubescent on veins that are near leaf base both sides, otherwise glabrous, base broadly cuneate to rounded, with one basal gland per side at the junction of leaf base and petiole, margin flat or slightly revolute when dry, entire, apex long caudate 2–4 cm long; veins impressed adaxially, more so when dry, raised abaxially, secondary veins 2–3(–4) per side, usually all basal, short cross-veins (tertiary veins) between the secondaries prominent, nearly transverse and paralleled. Inflorescence racemose, usually axillary on biennial branches, 7–16-flowered. Peduncle usually very short, inflorescence rachis pale green, 0.7–3 cm long, yellowish-brown tomentose, glabrescent when fruiting; bracts pale green, obovate, cucullate, 6–8 × 4–6 mm, abaxially yellowish-brown tomentose or pubescent, adaxially glabrous, margin ciliate, caducous; bracteoles 2, inserted at base of pedicel, pale green, linear, 5–6 × ca. 0.2 mm, ciliate, caducous. Pedicel pale green, 2.5–4.5 mm long, yellowish-brown tomentose or pubescent or nearly glabrous, articulate with the hypanthium. Hypanthium green, cupuliform, 1.5–2.0 × 1.2–1.5 mm, glabrous; calyx limb lobed nearly to base, lobes 5, green, triangular, ca. 1.5 × 1 mm, apex acuminate, margin ciliate, with denser and longer cilia at apex. Corolla white or virescent, sometimes tinged with red on angles when young, urceolate to spherical, slightly angled when young, 4.5–6 × ca. 4.5 mm, glabrous outside, pubescent inside, 5-lobed; lobes ovate-triangular, reflexed, ca. 1 × 1.2 mm. Stamens 10, 4–4.5 mm long; filaments flat, slightly S-shaped, 1.5–2.0 mm long, puberulous and pubescent adaxially, slightly puberulous abaxially; anthers 3.0–3.5 mm long, thecae 1.5–1.7 mm long, tubules narrower than the thecae, 1.5–1.8 mm long, each with an oblique pore 0.7–1.0 mm long, 0.2–0.3 mm in diam.; spurs 2, borne at abaxial base of tubules, 0.8–1 mm long, echinate. Disc yellowish, annular, glabrous; style cylindrical, slightly angled in sicco, 5.0–5.2 mm long, glabrous, stigma punctate; ovary pseudo-10-locular, each locule with 8–10 ovules. Fruiting pedicel 4–11 mm long, expanded at apex; berry green when young, turning dark red later and finally dark purple at maturity, globose, 4–6.5 mm in diam., glabrous, with persistent calyx lobes appressed at apex. Seeds ovoid, 1.2–1.5 × 0.8–1 mm, testa brownish, reticulate, soft.</p></tp:treatment-sec><tp:treatment-sec sec-type="etymology" id="SECID0EACAE"><title>Etymology.</title><p>The species epithet is named after the type locality, Motuo County.</p></tp:treatment-sec><tp:treatment-sec sec-type="Vernacular name" id="SECID0EFCAE"><title>Vernacular name.</title><p>墨脱越橘 (Chinese pinyin: mò tuō yuè jú).</p></tp:treatment-sec><tp:treatment-sec sec-type="distribution" id="SECID0EKCAE"><title>Distribution and habitat.</title><p>This species is currently known only from Motuo County, Xizang, China. It grows on trees in evergreen broad-leaved forests at elevations of 1600–2300 m.</p></tp:treatment-sec><tp:treatment-sec sec-type="conservation status" id="SECID0EPCAE"><title>Conservation status.</title><p><italic><tp:taxon-name><tp:taxon-name-part taxon-name-part-type="genus" reg="Vaccinium">Vaccinium</tp:taxon-name-part><tp:taxon-name-part taxon-name-part-type="species" reg="motuoense">motuoense</tp:taxon-name-part></tp:taxon-name></italic> is common in the forests of Motuo County within an area over 3000 km<sup>2</sup> and the whole area is under the protection of Yarlung Zangbo Grand Canyon National Nature Reserve. The threat risk seems to be low because it is not economically valuable and the conservation condition of the Reserve is good. Thus, it is assigned a status of ‘Least Concern’ (<abbrev xmlns:xlink="http://www.w3.org/1999/xlink" xlink:title="Least Concern" id="ABBRID0ECDAE" xlink:type="simple">LC</abbrev>), following the IUCN Red List Categories and Criteria (<xref ref-type="bibr" rid="B4">IUCN Standards and Petitions Committee 2019</xref>).</p></tp:treatment-sec><tp:treatment-sec sec-type="phenology" id="SECID0EKDAE"><title>Phenology.</title><p>Flowering in April-May and fruiting in October-March.</p></tp:treatment-sec><tp:treatment-sec sec-type="material" id="SECID0EPDAE"><title>Additional specimens examined (paratypes).</title><p>China. Xizang, Autonomous Region, Motuo County: 3.5 km away from Bolonggong to Km 52 on Zhamo Road, 31 May 2013 (fl.), <italic>J. Cai, E. D. Liu &amp; Y. J. Guo 13CS7683</italic> (<named-content xmlns:xlink="http://www.w3.org/1999/xlink" content-type="dwc:institutional_code" xlink:type="simple">KUN</named-content>); Km 80 on Zhamo Road, 5 January 2020 (fr.), <italic>Y. H. Tong &amp; B. M. Wang TYH-2381</italic> (<named-content xmlns:xlink="http://www.w3.org/1999/xlink" content-type="dwc:institutional_code" xlink:type="simple">IBSC</named-content>); ibid. 12 January 1983 (fr.), <italic>B. S. Li &amp; S. Z. Cheng 02486</italic> (<named-content xmlns:xlink="http://www.w3.org/1999/xlink" content-type="dwc:institutional_code" xlink:type="simple">KUN</named-content>); Beibeng Xiang, Buqiong Hu, 11 November 1992 (fr.), <italic>H. Sun, Z. K. Zhou &amp; H. Y. Yu ETM-1145</italic> (<named-content xmlns:xlink="http://www.w3.org/1999/xlink" content-type="dwc:institutional_code" xlink:type="simple">KUN</named-content>); Beibeng Xiang, Gelin Cun, 20 May 1983 (fl.), <italic>B. S. Li, Z. C. Ni &amp; S. Z. Cheng 03651</italic> (<named-content xmlns:xlink="http://www.w3.org/1999/xlink" content-type="dwc:institutional_code" xlink:type="simple">KUN</named-content>), 3 January 2020 (fr.); ibid. <italic>Y. H. Tong &amp; B. M. Wang TYH-2338</italic> (<named-content xmlns:xlink="http://www.w3.org/1999/xlink" content-type="dwc:institutional_code" xlink:type="simple">IBSC</named-content>); Beibeng Xiang, Xirang, Sangxingpeng, 26 April 1983 (fl.), <italic>B. S. Li, Z. C. Ni &amp; S. Z. Cheng 04317</italic> (<named-content xmlns:xlink="http://www.w3.org/1999/xlink" content-type="dwc:institutional_code" xlink:type="simple">KUN</named-content>); Beibeng Xiang, Xirang, Xideng Shan, 25 April 1983 (fl.), <italic>B. S. Li, Z. C. Ni &amp; S. Z. Cheng 04752</italic> (<named-content xmlns:xlink="http://www.w3.org/1999/xlink" content-type="dwc:institutional_code" xlink:type="simple">KUN</named-content>); ibid. 12 January 1983 (fr.), <italic>B. S. Li, Z. C. Ni &amp; S. Z. Cheng 02486</italic> (<named-content xmlns:xlink="http://www.w3.org/1999/xlink" content-type="dwc:institutional_code" xlink:type="simple">KUN</named-content>); Damu Xiang, 6 March 1993 (fr.), <italic>H. Sun, Z. K. Zhou &amp; H. Y. Yu ETM-4243</italic> (<named-content xmlns:xlink="http://www.w3.org/1999/xlink" content-type="dwc:institutional_code" xlink:type="simple">KUN</named-content>); Damu Xiang, Dachi Shan, 30 October 1982 (fr.), <italic>B. S. Li &amp; S. Z. Cheng 01600</italic> (<named-content xmlns:xlink="http://www.w3.org/1999/xlink" content-type="dwc:institutional_code" xlink:type="simple">KUN</named-content>, <named-content xmlns:xlink="http://www.w3.org/1999/xlink" content-type="dwc:institutional_code" xlink:type="simple">PE</named-content>); Damu Xiang to Gedang Xiang, 13 March 1993 (fr.), <italic>H. Sun, Z. K. Zhou &amp; H. Y. Yu ETM-4562</italic> (<named-content xmlns:xlink="http://www.w3.org/1999/xlink" content-type="dwc:institutional_code" xlink:type="simple">KUN</named-content>); Gedang Xiang, 21 March 1993 (fr.), <italic>H. Sun, Z. K. Zhou &amp; H. Y. Yu ETM-4920</italic> (<named-content xmlns:xlink="http://www.w3.org/1999/xlink" content-type="dwc:institutional_code" xlink:type="simple">KUN</named-content>); without precise locality, without date, <italic>H. Sun, Z. K. Zhou &amp; H. Y. Yu ETM-2621</italic> (<named-content xmlns:xlink="http://www.w3.org/1999/xlink" content-type="dwc:institutional_code" xlink:type="simple">KUN</named-content>).</p></tp:treatment-sec><ref-list><ref id="B4"><mixed-citation xmlns:xlink="http://www.w3.org/1999/xlink" xlink:type="simple"><institution xlink:type="simple">IUCN Standards and Petitions Committee</institution> (<year>2019</year>) Guidelines for Using the IUCN Red List Categories and Criteria. Version 14. Prepared by the Standards and Petitions Committee. <ext-link xlink:type="simple" ext-link-type="uri" xlink:href="http://www.iucnredlist.org/documents/RedListGuidelines.pdf">http://www.iucnredlist.org/documents/RedListGuidelines.pdf</ext-link></mixed-citation></ref></ref-list></tp:taxon-treatment>
